# Supplementary material for: Effect of Selenium Deficiency on the Development of Overt Hepatic Encephalopathy in Patients with Chronic Liver Disease
Source: J Clin Med. 2023 Apr 14;12(8):2869. doi: 10.3390/jcm12082869 (PMC10143189; doi:10.3390/jcm12082869)
Supplement: Supplementary file 1 [file jcm-12-02869-s001.zip]

Archive with 2 entries (2 files):
- jcm-2322074-supplementary_Figure S1.pdf
- jcm-2322074-supplementary_Table S1.pdf
